# Supplementary material for: Targeted Reactivation of FMR1 Transcription in Fragile X Syndrome Embryonic Stem Cells
Source: Front Mol Neurosci. 2018 Aug 15;11:282. doi: 10.3389/fnmol.2018.00282 (PMC6104480; doi:10.3389/fnmol.2018.00282)
Supplement: TABLE S1 — List of all primers used to construct sgRNA plasmids and for qPCR analysis in this study. [file Table_1.XLSX]

## Sheet: Sheet1
Q5 Mutagenesis Primers for Promoter Pool sgRNA construction
Primer Name	Sequence
Q5_FMR1-63_F	cagcgggccgGTTTTAGAGCTAGAAATAGCAAG
Q5_FMR1-63_R	cgggtgtaaaCGGTGTTTCGTCCTTTCC
Q5_FMR1-94_F	tcacgtgacgGTTTTAGAGCTAGAAATAGCAAG
Q5_FMR1-94_R	tcaacgctgtCGGTGTTTCGTCCTTTCC
Q5_FMR1-169_F	gcgcgctcccGTTTTAGAGCTAGAAATAGCAAG
Q5_FMR1-169_R	gcatgcgcgcCGGTGTTTCGTCCTTTCC
Q5_FMR1-213_F	tctttcgaccGTTTTAGAGCTAGAAATAGCAAG
Q5_FMR1-213_R	cagacgcgcgCGGTGTTTCGTCCTTTCC
Q5 Mutagenesis Primers for CGG sgRNA construction
Primer Name	Sequence
Q5_CGG_F	gcggcggcggGTTTTAGAGCTAGAAATAGCAAG
Q5_CGG_R	cgccgccgccCGGTGTTTCGTCCTTTCC
qPCR Primers
Primer Name	Sequence
FMR1Ex4Rev	CACTTTAGCTAACCACCAACAG
FMR1Ex2For	CATGAAGATTCAATAACAGTTGC
HPRT for	GGACCTCTCGAAGTGTTGGATA
HPRT rev	ACGTGATTCAAATCCCTGAAGT
ZSWIM6_Q1_FWD	CCTCACGATGCTGAATTGGC
ZSWIM6_Q1_REV	GAGTGAACCAGCGAGGGTAG
CARM1_Q1_FWD	ACCACACCGACTTCAAGGAC
CARM1_Q1_REV	CGCGTAGATTTTCCGTGCTC
AFF2_Q1_FWD	CGACCCGCTGCGATCA
AFF2_Q1_REV	AGTGCACTACGGTCTTGTTCA
HS3ST4_Q2_FWD	GCGTAGAGCCGCACTTCTTC
HS3ST4_Q2_REV	ATGGAGTGAATGCGCTTGGG
EXOC3_Q1_FWD	ATCTTCAAGTTGCTGCTCAGA
EXOC3_Q1_REV	CCGATTCCTCAGGTGCTCTT
EIF4G3_Q1_FWD	GGCGCCCCAACAAATTCCTA
EIF4G3_Q1_REV	TTGCCGCAAGATTTGGATGC
